# Supplementary material for: Butorphanol decreased the median effective concentration of ropivacaine in ultrasound-guided interscalene brachial plexus block
Source: PLoS One. 2026 Jun 16;21(6):e0350613. doi: 10.1371/journal.pone.0350613 (PMC13271508; doi:10.1371/journal.pone.0350613)
Supplement: S4 File — (ZIP) [file pone.0350613.s008.zip]

Archive with 10 entries (10 files):
- 001.jpg
- 002.jpg
- 003.jpg
- 004.jpg
- 005.jpg
- 006.jpg
- 007.jpg
- 008.jpg
- 009.jpg
- 010.jpg
