# Supplementary material for: Butorphanol decreased the median effective concentration of ropivacaine in ultrasound-guided interscalene brachial plexus block
Source: PLoS One. 2026 Jun 16;21(6):e0350613. doi: 10.1371/journal.pone.0350613 (PMC13271508; doi:10.1371/journal.pone.0350613)
Supplement: S5 File — (ZIP) [file pone.0350613.s009.zip]

Archive with 10 entries (10 files):
- 011.jpg
- 012.jpg
- 013.jpg
- 014.jpg
- 015.jpg
- 016.jpg
- 017.jpg
- 018.jpg
- 019.jpg
- 020.jpg
