# Supplementary material for: Butorphanol decreased the median effective concentration of ropivacaine in ultrasound-guided interscalene brachial plexus block
Source: PLoS One. 2026 Jun 16;21(6):e0350613. doi: 10.1371/journal.pone.0350613 (PMC13271508; doi:10.1371/journal.pone.0350613)
Supplement: S6 File — (ZIP) [file pone.0350613.s010.zip]

Archive with 10 entries (10 files):
- 021.jpg
- 022.jpg
- 023.jpg
- 024.jpg
- 025.jpg
- 026.jpg
- 027.jpg
- 028.jpg
- 029.jpg
- 030.jpg
