# Supplementary material for: Butorphanol decreased the median effective concentration of ropivacaine in ultrasound-guided interscalene brachial plexus block
Source: PLoS One. 2026 Jun 16;21(6):e0350613. doi: 10.1371/journal.pone.0350613 (PMC13271508; doi:10.1371/journal.pone.0350613)
Supplement: S7 File — (ZIP) [file pone.0350613.s011.zip]

Archive with 10 entries (10 files):
- 031.jpg
- 032.jpg
- 033.jpg
- 034.jpg
- 035.jpg
- 036.jpg
- 037.jpg
- 038.jpg
- 039.jpg
- 040.jpg
